# Supplementary material for: Evaluating genome assemblies with HMM-Flagger
Source: bioRxiv. 2026 Mar 2:2026.02.27.708355. Preprint. [Version 1] doi: 10.64898/2026.02.27.708355 (PMC12991106; doi:10.64898/2026.02.27.708355)
Supplement: Supplement 2 [file media-2.xlsx]

## Sheet: 1. high misasm rate 40x (base l
misassembly_rate	tool	platform	coverage	assembly_size_Mb	reliability_truth_perc	reliability_prediction_perc	TP	FP	FN	precision	recall	f1score	TP_ERR	FN_ERR	recall_ERR	TP_DUP	FN_DUP	recall_DUP	TP_COL	FN_COL	recall_COL
3.32	NucFlag_v0.3.6	hifi	40	6001	3.32	3.49	117397026	92129214	81605229	56.03	58.99	57.47	40688664	1311336	96.88	26708158	57291842	31.8	50000204	23002051	68.49
3.32	Flagger_v0.4_non_HMM	hifi	40	6001	3.32	2.84	108728924	61738272	90273331	63.78	54.64	58.86	40069729	1930271	95.4	11177459	72822541	13.31	57481736	15520519	78.74
3.32	HMM_Flagger_v1.2	hifi	40	6001	3.32	3.69	164739170	56436809	34263085	74.48	82.78	78.41	38136905	3863095	90.8	60981772	23018228	72.6	65620493	7381762	89.89
3.32	HMM_Flagger_v1.2_conservative	hifi	40	6001	3.32	3.03	140364597	41499848	58637658	77.18	70.53	73.71	37328377	4671623	88.88	39936100	44063900	47.54	63100120	9902135	86.44
3.32	Flagger_v0.4_non_HMM	ont_r10	40	6001	3.32	3.93	114869094	120859840	84133161	48.73	57.72	52.85	33456648	8543352	79.66	28877303	55122697	34.38	52535143	20467112	71.96
3.32	HMM_Flagger_v1.2	ont_r10	40	6001	3.32	6.64	137958592	260570203	61043663	34.62	69.33	46.18	29432450	12567550	70.08	42729324	41270676	50.87	65796818	7205437	90.13
3.32	HMM_Flagger_v1.2_conservative	ont_r10	40	6001	3.32	3.04	103724083	78503970	95278172	56.92	52.12	54.42	28940227	13059773	68.91	11959324	72040676	14.24	62824532	10177723	86.06
3.32	Flagger_v0.4_non_HMM	ont_r9	40	6001	3.32	3.77	118080850	108384556	80921405	52.14	59.34	55.51	36371319	5628681	86.6	28211686	55788314	33.59	53497845	19504410	73.28
3.32	HMM_Flagger_v1.2	ont_r9	40	6001	3.32	5.05	143792731	159319735	55209524	47.44	72.26	57.27	33755496	8244504	80.37	45471613	38528387	54.13	64565622	8436633	88.44
3.32	HMM_Flagger_v1.2_conservative	ont_r9	40	6001	3.32	2.84	111473026	58784726	87529229	65.47	56.02	60.38	33452347	8547653	79.65	15888376	68111624	18.91	62132303	10869952	85.11

## Sheet: 2. low misasm rate 40x (base le
misassembly_rate	tool	platform	coverage	assembly_size_Mb	reliability_truth_perc	reliability_prediction_perc	TP	FP	FN	precision	recall	f1score	TP_ERR	FN_ERR	recall_ERR	TP_DUP	FN_DUP	recall_DUP	TP_COL	FN_COL	recall_COL
0.87	NucFlag_v0.3.6	hifi	40	5999.73	0.87	1.55	33440757	59733701	18758167	35.89	64.06	46.01	10573355	306645	97.18	9064072	12695928	41.65	13803330	5755594	70.57
0.87	Flagger_v0.4_non_HMM	hifi	40	5999.73	0.87	1.2	28156788	43949492	24042136	39.05	53.94	45.3	10474375	405625	96.27	2614875	19145125	12.02	15067538	4491386	77.04
0.87	HMM_Flagger_v1.2	hifi	40	5999.73	0.87	1.41	43804868	40667419	8394056	51.86	83.92	64.1	10007859	872141	91.98	16619483	5140517	76.38	17177526	2381398	87.82
0.87	HMM_Flagger_v1.2_conservative	hifi	40	5999.73	0.87	1.19	37755589	33410784	14443335	53.05	72.33	61.21	9673486	1206514	88.91	11518516	10241484	52.93	16563587	2995337	84.69
0.87	Flagger_v0.4_non_HMM	ont_r10	40	5999.73	0.87	1.62	30616053	66308444	21582871	31.59	58.65	41.06	9299940	1580060	85.48	7464283	14295717	34.3	13851830	5707094	70.82
0.87	HMM_Flagger_v1.2	ont_r10	40	5999.73	0.87	3.77	37513180	188713900	14685744	16.58	71.87	26.95	8665764	2214236	79.65	11308568	10451432	51.97	17538848	2020076	89.67
0.87	HMM_Flagger_v1.2_conservative	ont_r10	40	5999.73	0.87	1.49	29512617	59690188	22686307	33.08	56.54	41.74	8608911	2271089	79.13	3847319	17912681	17.68	17056387	2502537	87.21
0.87	Flagger_v0.4_non_HMM	ont_r9	40	5999.73	0.87	1.56	31068727	62786172	21130197	33.1	59.52	42.54	9889126	990874	90.89	7078648	14681352	32.53	14100953	5457971	72.09
0.87	HMM_Flagger_v1.2	ont_r9	40	5999.73	0.87	2.3	39051424	98977373	13147500	28.29	74.81	41.06	9223963	1656037	84.78	12855689	8904311	59.08	16971772	2587152	86.77
0.87	HMM_Flagger_v1.2_conservative	ont_r9	40	5999.73	0.87	1.21	31486068	41009657	20712856	43.43	60.32	50.5	9163355	1716645	84.22	5758873	16001127	26.47	16563840	2995084	84.69

## Sheet: 3. high misasm rate 20x (base l
misassembly_rate	tool	platform	coverage	assembly_size_Mb	reliability_truth_perc	reliability_prediction_perc	TP	FP	FN	precision	recall	f1score	TP_ERR	FN_ERR	recall_ERR	TP_DUP	FN_DUP	recall_DUP	TP_COL	FN_COL	recall_COL
3.32	NucFlag_v0.3.6	hifi	20	6001	3.32	18.26	138626554	956896593	60375701	12.65	69.66	21.42	40696612	1303388	96.9	45994576	38005424	54.76	51935366	21066889	71.14
3.32	Flagger_v0.4_non_HMM	hifi	20	6001	3.32	4.02	109104315	132167980	89897940	45.22	54.83	49.56	40411290	1588710	96.22	23839108	60160892	28.38	44853917	28148338	61.44
3.32	HMM_Flagger_v1.2	hifi	20	6001	3.32	3.59	155563199	59677838	43439056	72.27	78.17	75.11	38987758	3012242	92.83	55063366	28936634	65.55	61512075	11490180	84.26
3.32	HMM_Flagger_v1.2_conservative	hifi	20	6001	3.32	2.89	129597626	43717665	69404629	74.78	65.12	69.62	38903400	3096600	92.63	30945052	53054948	36.84	59749174	13253081	81.85
3.32	Flagger_v0.4_non_HMM	ont_r10	20	6001	3.32	7.54	119839034	332627569	79163221	26.49	60.22	36.79	35270417	6729583	83.98	41684601	42315399	49.62	42884016	30118239	58.74
3.32	HMM_Flagger_v1.2	ont_r10	20	6001	3.32	10.04	138277111	464089290	60725144	22.96	69.49	34.51	32965920	9034080	78.49	44240293	39759707	52.67	61070898	11931357	83.66
3.32	HMM_Flagger_v1.2_conservative	ont_r10	20	6001	3.32	3.89	114436751	119294915	84565504	48.96	57.51	52.89	32726552	9273448	77.92	23014313	60985687	27.4	58695886	14306369	80.4
3.32	Flagger_v0.4_non_HMM	ont_r9	20	6001	3.32	7.86	119204459	352631407	79797796	25.26	59.9	35.54	38048532	3951468	90.59	40542292	43457708	48.26	40613635	32388620	55.63
3.32	HMM_Flagger_v1.2	ont_r9	20	6001	3.32	6.21	138392096	234194466	60610159	37.14	69.54	48.42	35952367	6047633	85.6	45169060	38830940	53.77	57270669	15731586	78.45
3.32	HMM_Flagger_v1.2_conservative	ont_r9	20	6001	3.32	3.18	111891352	79184518	87110903	58.56	56.23	57.37	35883504	6116496	85.44	20549106	63450894	24.46	55458742	17543513	75.97

## Sheet: 4. low misasm rate 20x (base le
misassembly_rate	tool	platform	coverage	assembly_size_Mb	reliability_truth_perc	reliability_prediction_perc	TP	FP	FN	precision	recall	f1score	TP_ERR	FN_ERR	recall_ERR	TP_DUP	FN_DUP	recall_DUP	TP_COL	FN_COL	recall_COL
0.87	NucFlag_v0.3.6	hifi	20	5999.73	0.87	16.61	38121913	958202779	14077011	3.83	73.03	7.27	10568809	311191	97.14	13014918	8745082	59.81	14538186	5020738	74.33
0.87	Flagger_v0.4_non_HMM	hifi	20	5999.73	0.87	2.39	28974752	114506963	23224172	20.19	55.51	29.61	10583260	296740	97.27	7233847	14526153	33.24	11157645	8401279	57.05
0.87	HMM_Flagger_v1.2	hifi	20	5999.73	0.87	1.39	40885661	42403143	11313263	49.09	78.33	60.35	10116718	763282	92.98	14574739	7185261	66.98	16194204	3364720	82.8
0.87	HMM_Flagger_v1.2_conservative	hifi	20	5999.73	0.87	1.15	34397446	34497175	17801478	49.93	65.9	56.81	10111446	768554	92.94	8445042	13314958	38.81	15840958	3717966	80.99
0.87	Flagger_v0.4_non_HMM	ont_r10	20	5999.73	0.87	4.65	31144233	247896424	21054691	11.16	59.66	18.8	9708689	1171311	89.23	10972539	10787461	50.43	10463005	9095919	53.49
0.87	HMM_Flagger_v1.2	ont_r10	20	5999.73	0.87	7.14	37201234	391162007	14997690	8.68	71.27	15.48	9163153	1716847	84.22	12120402	9639598	55.7	15917679	3641245	81.38
0.87	HMM_Flagger_v1.2_conservative	ont_r10	20	5999.73	0.87	1.97	31598871	86818474	20600053	26.68	60.54	37.04	9153140	1726860	84.13	6906297	14853703	31.74	15539434	4019490	79.45
0.87	Flagger_v0.4_non_HMM	ont_r9	20	5999.73	0.87	5.34	30432028	289909761	21766896	9.5	58.3	16.34	10087402	792598	92.72	10545498	11214502	48.46	9799128	9759796	50.1
0.87	HMM_Flagger_v1.2	ont_r9	20	5999.73	0.87	3.48	37561585	171046043	14637339	18.01	71.96	28.8	9621620	1258380	88.43	12761150	8998850	58.64	15178815	4380109	77.61
0.87	HMM_Flagger_v1.2_conservative	ont_r9	20	5999.73	0.87	1.4	31495867	52632878	20703057	37.44	60.34	46.21	9594509	1285491	88.18	7006113	14753887	32.2	14895245	4663679	76.16

## Sheet: 5. min overlap sweep HiFi 40x (
misassembly_rate	tool	platform	coverage	min_overlap_ratio	min_prediction_block_len	truth_block_len	TP_PREDICTION	FP_PREDICTION	TP_TRUTH	FN_TRUTH	precision	recall	TP_TRUTH_ERR	FN_TRUTH_ERR	recall_ERR	TP_TRUTH_DUP	FN_TRUTH_DUP	recall_DUP	TP_TRUTH_COL	FN_TRUTH_COL	recall_COL
3.32	NucFlag_v0.3.6	hifi	40	0.2	1000	ALL	2885	1756	1762	642	62.16	73.29	506	4	99.02	486	534	47.6	770	104	88
3.32	Flagger_v0.4_non_HMM	hifi	40	0.2	1000	ALL	4133	3990	1616	788	50.88	67.22	495	15	96.87	294	726	28.8	827	47	94.51
3.32	HMM_Flagger_v1.2	hifi	40	0.2	1000	ALL	1971	328	1977	427	85.73	82.24	491	19	96.09	679	341	66.5	807	67	92.23
3.32	HMM_Flagger_v1.2_conservative	hifi	40	0.2	1000	ALL	1654	154	1626	778	91.48	67.64	487	23	95.3	346	674	33.89	793	81	90.63
3.32	NucFlag_v0.3.6	hifi	40	0.3	1000	ALL	2856	1785	1709	695	61.54	71.09	504	6	98.63	470	550	46.03	735	139	84
3.32	Flagger_v0.4_non_HMM	hifi	40	0.3	1000	ALL	4101	4022	1438	966	50.49	59.82	492	18	96.28	144	876	14.1	802	72	91.66
3.32	HMM_Flagger_v1.2	hifi	40	0.3	1000	ALL	1969	330	1965	439	85.65	81.74	491	19	96.09	675	345	66.11	799	75	91.31
3.32	HMM_Flagger_v1.2_conservative	hifi	40	0.3	1000	ALL	1652	156	1615	789	91.37	67.18	487	23	95.3	343	677	33.59	785	89	89.71
3.32	NucFlag_v0.3.6	hifi	40	0.4	1000	ALL	2815	1826	1624	780	60.66	67.55	501	9	98.04	434	586	42.51	689	185	78.74
3.32	Flagger_v0.4_non_HMM	hifi	40	0.4	1000	ALL	4072	4051	1333	1071	50.13	55.45	492	18	96.28	64	956	6.27	777	97	88.8
3.32	HMM_Flagger_v1.2	hifi	40	0.4	1000	ALL	1965	334	1932	472	85.47	80.37	485	25	94.91	661	359	64.74	786	88	89.83
3.32	HMM_Flagger_v1.2_conservative	hifi	40	0.4	1000	ALL	1648	160	1573	831	91.15	65.43	480	30	93.93	320	700	31.34	773	101	88.34
3.32	NucFlag_v0.3.6	hifi	40	0.5	1000	ALL	2745	1896	1518	886	59.15	63.14	496	14	97.06	385	635	37.71	637	237	72.8
3.32	Flagger_v0.4_non_HMM	hifi	40	0.5	1000	ALL	4014	4109	1265	1139	49.42	52.62	488	22	95.5	31	989	3.04	746	128	85.26
3.32	HMM_Flagger_v1.2	hifi	40	0.5	1000	ALL	1953	346	1922	482	84.95	79.95	484	26	94.72	657	363	64.35	781	93	89.26
3.32	HMM_Flagger_v1.2_conservative	hifi	40	0.5	1000	ALL	1644	164	1561	843	90.93	64.93	478	32	93.54	317	703	31.05	766	108	87.54
3.32	NucFlag_v0.3.6	hifi	40	0.6	1000	ALL	2587	2054	1367	1037	55.74	56.86	492	18	96.28	296	724	28.99	579	295	66.17
3.32	Flagger_v0.4_non_HMM	hifi	40	0.6	1000	ALL	3946	4177	1203	1201	48.58	50.04	487	23	95.3	17	1003	1.67	699	175	79.89
3.32	HMM_Flagger_v1.2	hifi	40	0.6	1000	ALL	1947	352	1849	555	84.69	76.91	475	35	92.95	610	410	59.75	764	110	87.31
3.32	HMM_Flagger_v1.2_conservative	hifi	40	0.6	1000	ALL	1642	166	1454	950	90.82	60.48	468	42	91.59	237	783	23.21	749	125	85.6
3.32	NucFlag_v0.3.6	hifi	40	0.7	1000	ALL	2286	2355	1217	1187	49.26	50.62	488	22	95.5	211	809	20.67	518	356	59.2
3.32	Flagger_v0.4_non_HMM	hifi	40	0.7	1000	ALL	3836	4287	1113	1291	47.22	46.3	483	27	94.52	8	1012	0.78	622	252	71.09
3.32	HMM_Flagger_v1.2	hifi	40	0.7	1000	ALL	1750	549	1829	575	76.12	76.08	474	36	92.76	604	416	59.16	751	123	85.83
3.32	HMM_Flagger_v1.2_conservative	hifi	40	0.7	1000	ALL	1615	193	1432	972	89.33	59.57	468	42	91.59	227	793	22.23	737	137	84.23
3.32	NucFlag_v0.3.6	hifi	40	0.8	1000	ALL	2037	2604	1054	1350	43.89	43.84	486	24	95.11	115	905	11.26	453	421	51.77
3.32	Flagger_v0.4_non_HMM	hifi	40	0.8	1000	ALL	3588	4535	1002	1402	44.17	41.68	473	37	92.56	3	1017	0.29	526	348	60.11
3.32	HMM_Flagger_v1.2	hifi	40	0.8	1000	ALL	1649	650	1620	784	71.73	67.39	361	149	70.65	536	484	52.5	723	151	82.63
3.32	HMM_Flagger_v1.2_conservative	hifi	40	0.8	1000	ALL	1576	232	1071	1333	87.17	44.55	307	203	60.08	106	914	10.38	658	216	75.2
0.87	NucFlag_v0.3.6	hifi	40	0.2	1000	ALL	792	1088	458	161	42.13	73.99	128	2	97.71	128	132	49.04	202	27	87.83
0.87	Flagger_v0.4_non_HMM	hifi	40	0.2	1000	ALL	1093	1926	404	215	36.2	65.27	127	3	96.95	63	197	24.14	214	15	93.04
0.87	HMM_Flagger_v1.2	hifi	40	0.2	1000	ALL	521	194	517	102	72.87	83.52	126	4	96.18	180	80	68.97	211	18	91.74
0.87	HMM_Flagger_v1.2_conservative	hifi	40	0.2	1000	ALL	445	79	431	188	84.92	69.63	124	6	94.66	100	160	38.31	207	22	90
0.87	NucFlag_v0.3.6	hifi	40	0.3	1000	ALL	789	1091	443	176	41.97	71.57	127	3	96.95	121	139	46.36	195	34	84.78
0.87	Flagger_v0.4_non_HMM	hifi	40	0.3	1000	ALL	1089	1930	370	249	36.07	59.77	127	3	96.95	34	226	13.03	209	20	90.87
0.87	HMM_Flagger_v1.2	hifi	40	0.3	1000	ALL	521	194	516	103	72.87	83.36	126	4	96.18	180	80	68.97	210	19	91.3
0.87	HMM_Flagger_v1.2_conservative	hifi	40	0.3	1000	ALL	445	79	429	190	84.92	69.31	124	6	94.66	100	160	38.31	205	24	89.13
0.87	NucFlag_v0.3.6	hifi	40	0.4	1000	ALL	782	1098	435	184	41.6	70.27	127	3	96.95	117	143	44.83	191	38	83.04
0.87	Flagger_v0.4_non_HMM	hifi	40	0.4	1000	ALL	1079	1940	345	274	35.74	55.74	126	4	96.18	14	246	5.36	205	24	89.13
0.87	HMM_Flagger_v1.2	hifi	40	0.4	1000	ALL	521	194	509	110	72.87	82.23	125	5	95.42	178	82	68.2	206	23	89.57
0.87	HMM_Flagger_v1.2_conservative	hifi	40	0.4	1000	ALL	445	79	423	196	84.92	68.34	123	7	93.89	98	162	37.55	202	27	87.83
0.87	NucFlag_v0.3.6	hifi	40	0.5	1000	ALL	761	1119	409	210	40.48	66.07	127	3	96.95	102	158	39.08	180	49	78.26
0.87	Flagger_v0.4_non_HMM	hifi	40	0.5	1000	ALL	1060	1959	329	290	35.11	53.15	124	6	94.66	9	251	3.45	196	33	85.22
0.87	HMM_Flagger_v1.2	hifi	40	0.5	1000	ALL	518	197	506	113	72.45	81.74	125	5	95.42	176	84	67.43	205	24	89.13
0.87	HMM_Flagger_v1.2_conservative	hifi	40	0.5	1000	ALL	445	79	417	202	84.92	67.37	123	7	93.89	94	166	36.02	200	29	86.96
0.87	NucFlag_v0.3.6	hifi	40	0.6	1000	ALL	713	1167	374	245	37.93	60.42	127	3	96.95	85	175	32.57	162	67	70.43
0.87	Flagger_v0.4_non_HMM	hifi	40	0.6	1000	ALL	1043	1976	312	307	34.55	50.4	124	6	94.66	3	257	1.15	185	44	80.43
0.87	HMM_Flagger_v1.2	hifi	40	0.6	1000	ALL	510	205	484	135	71.33	78.19	124	6	94.66	160	100	61.3	200	29	86.96
0.87	HMM_Flagger_v1.2_conservative	hifi	40	0.6	1000	ALL	445	79	378	241	84.92	61.07	123	7	93.89	62	198	23.75	193	36	83.91
0.87	NucFlag_v0.3.6	hifi	40	0.7	1000	ALL	627	1253	332	287	33.35	53.63	126	4	96.18	64	196	24.52	142	87	61.74
0.87	Flagger_v0.4_non_HMM	hifi	40	0.7	1000	ALL	1008	2011	293	326	33.39	47.33	124	6	94.66	1	259	0.38	168	61	73.04
0.87	HMM_Flagger_v1.2	hifi	40	0.7	1000	ALL	465	250	476	143	65.03	76.9	122	8	93.13	159	101	60.92	195	34	84.78
0.87	HMM_Flagger_v1.2_conservative	hifi	40	0.7	1000	ALL	442	82	368	251	84.35	59.45	121	9	92.37	60	200	22.99	187	42	81.3
0.87	NucFlag_v0.3.6	hifi	40	0.8	1000	ALL	544	1336	279	340	28.94	45.07	125	5	95.42	38	222	14.56	116	113	50.43
0.87	Flagger_v0.4_non_HMM	hifi	40	0.8	1000	ALL	956	2063	260	359	31.67	42	121	9	92.37	1	259	0.38	138	91	60
0.87	HMM_Flagger_v1.2	hifi	40	0.8	1000	ALL	435	280	423	196	60.84	68.34	93	37	70.99	144	116	55.17	186	43	80.87
0.87	HMM_Flagger_v1.2_conservative	hifi	40	0.8	1000	ALL	433	91	264	355	82.63	42.65	67	63	51.15	31	229	11.88	166	63	72.17

## Sheet: 6. min overlap sweep HiFi 20x (
misassembly_rate	tool	platform	coverage	min_overlap_ratio	min_prediction_block_len	truth_block_len	TP_PREDICTION	FP_PREDICTION	TP_TRUTH	FN_TRUTH	precision	recall	TP_TRUTH_ERR	FN_TRUTH_ERR	recall_ERR	TP_TRUTH_DUP	FN_TRUTH_DUP	recall_DUP	TP_TRUTH_COL	FN_TRUTH_COL	recall_COL
3.32	NucFlag_v0.3.6	hifi	20	0.2	1000	ALL	3746	12683	2062	342	22.8	85.77	500	10	97.85	765	255	74.93	797	77	91.09
3.32	Flagger_v0.4_non_HMM	hifi	20	0.2	1000	ALL	5684	20638	1915	489	21.59	79.66	497	13	97.26	634	386	62.1	784	90	89.6
3.32	HMM_Flagger_v1.2	hifi	20	0.2	1000	ALL	1794	385	1810	594	82.33	75.29	489	21	95.69	587	433	57.49	734	140	83.89
3.32	HMM_Flagger_v1.2_conservative	hifi	20	0.2	1000	ALL	1434	134	1425	979	91.45	59.28	489	21	95.69	214	806	20.96	722	152	82.51
3.32	NucFlag_v0.3.6	hifi	20	0.3	1000	ALL	3652	12777	1972	432	22.23	82.03	499	11	97.65	709	311	69.44	764	110	87.31
3.32	Flagger_v0.4_non_HMM	hifi	20	0.3	1000	ALL	5633	20689	1706	698	21.4	70.97	496	14	97.06	468	552	45.84	742	132	84.8
3.32	HMM_Flagger_v1.2	hifi	20	0.3	1000	ALL	1790	389	1801	603	82.15	74.92	489	21	95.69	585	435	57.3	727	147	83.09
3.32	HMM_Flagger_v1.2_conservative	hifi	20	0.3	1000	ALL	1432	136	1417	987	91.33	58.94	489	21	95.69	213	807	20.86	715	159	81.71
3.32	NucFlag_v0.3.6	hifi	20	0.4	1000	ALL	3569	12860	1840	564	21.72	76.54	498	12	97.46	625	395	61.21	717	157	81.94
3.32	Flagger_v0.4_non_HMM	hifi	20	0.4	1000	ALL	5579	20743	1489	915	21.2	61.94	495	15	96.87	337	683	33.01	657	217	75.09
3.32	HMM_Flagger_v1.2	hifi	20	0.4	1000	ALL	1787	392	1780	624	82.01	74.04	489	21	95.69	577	443	56.51	714	160	81.6
3.32	HMM_Flagger_v1.2_conservative	hifi	20	0.4	1000	ALL	1429	139	1390	1014	91.14	57.82	488	22	95.5	200	820	19.59	702	172	80.23
3.32	NucFlag_v0.3.6	hifi	20	0.5	1000	ALL	3478	12951	1710	694	21.17	71.13	497	13	97.26	529	491	51.81	684	190	78.17
3.32	Flagger_v0.4_non_HMM	hifi	20	0.5	1000	ALL	5516	20806	1279	1125	20.96	53.2	492	18	96.28	216	804	21.16	571	303	65.26
3.32	HMM_Flagger_v1.2	hifi	20	0.5	1000	ALL	1759	420	1770	634	80.73	73.63	489	21	95.69	574	446	56.22	707	167	80.8
3.32	HMM_Flagger_v1.2_conservative	hifi	20	0.5	1000	ALL	1426	142	1374	1030	90.94	57.15	488	22	95.5	194	826	19	692	182	79.09
3.32	NucFlag_v0.3.6	hifi	20	0.6	1000	ALL	3348	13081	1540	864	20.38	64.06	494	16	96.67	423	597	41.43	623	251	71.2
3.32	Flagger_v0.4_non_HMM	hifi	20	0.6	1000	ALL	5431	20891	1093	1311	20.63	45.47	492	18	96.28	122	898	11.95	479	395	54.74
3.32	HMM_Flagger_v1.2	hifi	20	0.6	1000	ALL	1748	431	1732	672	80.22	72.05	486	24	95.11	556	464	54.46	690	184	78.86
3.32	HMM_Flagger_v1.2_conservative	hifi	20	0.6	1000	ALL	1421	147	1331	1073	90.62	55.37	484	26	94.72	168	852	16.45	679	195	77.6
3.32	NucFlag_v0.3.6	hifi	20	0.7	1000	ALL	3125	13304	1372	1032	19.02	57.07	492	18	96.28	322	698	31.54	558	316	63.77
3.32	Flagger_v0.4_non_HMM	hifi	20	0.7	1000	ALL	5296	21026	914	1490	20.12	38.02	489	21	95.69	75	945	7.35	350	524	40
3.32	HMM_Flagger_v1.2	hifi	20	0.7	1000	ALL	1592	587	1703	701	73.06	70.84	481	29	94.13	544	476	53.28	678	196	77.49
3.32	HMM_Flagger_v1.2_conservative	hifi	20	0.7	1000	ALL	1384	184	1292	1112	88.27	53.74	480	30	93.93	148	872	14.5	664	210	75.89
3.32	NucFlag_v0.3.6	hifi	20	0.8	1000	ALL	2879	13550	1208	1196	17.52	50.25	487	23	95.3	231	789	22.62	490	384	56
3.32	Flagger_v0.4_non_HMM	hifi	20	0.8	1000	ALL	4997	21325	782	1622	18.98	32.53	482	28	94.32	53	967	5.19	247	627	28.23
3.32	HMM_Flagger_v1.2	hifi	20	0.8	1000	ALL	1470	709	1556	848	67.46	64.73	418	92	81.8	501	519	49.07	637	237	72.8
3.32	HMM_Flagger_v1.2_conservative	hifi	20	0.8	1000	ALL	1318	250	1110	1294	84.06	46.17	413	97	80.82	89	931	8.72	608	266	69.49
0.87	NucFlag_v0.3.6	hifi	20	0.2	1000	ALL	980	12708	536	83	7.16	86.59	128	2	97.71	196	64	75.1	212	17	92.17
0.87	Flagger_v0.4_non_HMM	hifi	20	0.2	1000	ALL	1540	17844	512	107	7.94	82.71	129	1	98.47	184	76	70.5	199	30	86.52
0.87	HMM_Flagger_v1.2	hifi	20	0.2	1000	ALL	471	295	466	153	61.49	75.28	124	6	94.66	152	108	58.24	190	39	82.61
0.87	HMM_Flagger_v1.2_conservative	hifi	20	0.2	1000	ALL	382	94	366	253	80.25	59.13	124	6	94.66	56	204	21.46	186	43	80.87
0.87	NucFlag_v0.3.6	hifi	20	0.3	1000	ALL	955	12733	515	104	6.98	83.2	127	3	96.95	181	79	69.35	207	22	90
0.87	Flagger_v0.4_non_HMM	hifi	20	0.3	1000	ALL	1531	17853	461	158	7.9	74.47	128	2	97.71	144	116	55.17	189	40	82.17
0.87	HMM_Flagger_v1.2	hifi	20	0.3	1000	ALL	471	295	465	154	61.49	75.12	124	6	94.66	152	108	58.24	189	40	82.17
0.87	HMM_Flagger_v1.2_conservative	hifi	20	0.3	1000	ALL	382	94	365	254	80.25	58.97	124	6	94.66	56	204	21.46	185	44	80.43
0.87	NucFlag_v0.3.6	hifi	20	0.4	1000	ALL	931	12757	490	129	6.8	79.16	127	3	96.95	160	100	61.3	203	26	88.26
0.87	Flagger_v0.4_non_HMM	hifi	20	0.4	1000	ALL	1517	17867	397	222	7.83	64.14	128	2	97.71	93	167	35.63	176	53	76.52
0.87	HMM_Flagger_v1.2	hifi	20	0.4	1000	ALL	470	296	460	159	61.36	74.31	124	6	94.66	148	112	56.7	188	41	81.74
0.87	HMM_Flagger_v1.2_conservative	hifi	20	0.4	1000	ALL	382	94	364	255	80.25	58.8	124	6	94.66	56	204	21.46	184	45	80
0.87	NucFlag_v0.3.6	hifi	20	0.5	1000	ALL	900	12788	452	167	6.58	73.02	127	3	96.95	133	127	50.96	192	37	83.48
0.87	Flagger_v0.4_non_HMM	hifi	20	0.5	1000	ALL	1490	17894	343	276	7.69	55.41	128	2	97.71	62	198	23.75	153	76	66.52
0.87	HMM_Flagger_v1.2	hifi	20	0.5	1000	ALL	464	302	456	163	60.57	73.67	124	6	94.66	146	114	55.94	186	43	80.87
0.87	HMM_Flagger_v1.2_conservative	hifi	20	0.5	1000	ALL	382	94	358	261	80.25	57.84	124	6	94.66	52	208	19.92	182	47	79.13
0.87	NucFlag_v0.3.6	hifi	20	0.6	1000	ALL	852	12836	419	200	6.22	67.69	127	3	96.95	119	141	45.59	173	56	75.22
0.87	Flagger_v0.4_non_HMM	hifi	20	0.6	1000	ALL	1465	17919	274	345	7.56	44.26	127	3	96.95	35	225	13.41	112	117	48.7
0.87	HMM_Flagger_v1.2	hifi	20	0.6	1000	ALL	457	309	449	170	59.66	72.54	124	6	94.66	143	117	54.79	182	47	79.13
0.87	HMM_Flagger_v1.2_conservative	hifi	20	0.6	1000	ALL	380	96	348	271	79.83	56.22	124	6	94.66	46	214	17.62	178	51	77.39
0.87	NucFlag_v0.3.6	hifi	20	0.7	1000	ALL	791	12897	373	246	5.78	60.26	126	4	96.18	92	168	35.25	155	74	67.39
0.87	Flagger_v0.4_non_HMM	hifi	20	0.7	1000	ALL	1436	17948	228	391	7.41	36.83	125	5	95.42	26	234	9.96	77	152	33.48
0.87	HMM_Flagger_v1.2	hifi	20	0.7	1000	ALL	428	338	444	175	55.87	71.73	123	7	93.89	140	120	53.64	181	48	78.7
0.87	HMM_Flagger_v1.2_conservative	hifi	20	0.7	1000	ALL	377	99	340	279	79.2	54.93	123	7	93.89	40	220	15.33	177	52	76.96
0.87	NucFlag_v0.3.6	hifi	20	0.8	1000	ALL	719	12969	332	287	5.25	53.63	124	6	94.66	74	186	28.35	134	95	58.26
0.87	Flagger_v0.4_non_HMM	hifi	20	0.8	1000	ALL	1372	18012	195	424	7.08	31.5	122	8	93.13	20	240	7.66	53	176	23.04
0.87	HMM_Flagger_v1.2	hifi	20	0.8	1000	ALL	386	380	406	213	50.39	65.59	108	22	82.44	129	131	49.43	169	60	73.48
0.87	HMM_Flagger_v1.2_conservative	hifi	20	0.8	1000	ALL	352	124	295	324	73.95	47.66	106	24	80.92	28	232	10.73	161	68	70

## Sheet: 7. min overlap sweep R10 40x (o
misassembly_rate	tool	platform	coverage	min_overlap_ratio	min_prediction_block_len	truth_block_len	TP_PREDICTION	FP_PREDICTION	TP_TRUTH	FN_TRUTH	precision	recall	TP_TRUTH_ERR	FN_TRUTH_ERR	recall_ERR	TP_TRUTH_DUP	FN_TRUTH_DUP	recall_DUP	TP_TRUTH_COL	FN_TRUTH_COL	recall_COL
3.32	Flagger_v0.4_non_HMM	ont_r10	40	0.2	1000	ALL	2462	3699	1596	808	39.96	66.39	397	113	77.69	515	505	50.44	684	190	78.17
3.32	HMM_Flagger_v1.2	ont_r10	40	0.2	1000	ALL	1542	2122	1661	743	42.09	69.09	344	166	67.32	536	484	52.5	781	93	89.26
3.32	HMM_Flagger_v1.2_conservative	ont_r10	40	0.2	1000	ALL	1624	512	1351	1053	76.03	56.2	341	169	66.73	257	763	25.17	753	121	86.06
3.32	Flagger_v0.4_non_HMM	ont_r10	40	0.3	1000	ALL	2393	3768	1540	864	38.84	64.06	392	118	76.71	485	535	47.5	663	211	75.77
3.32	HMM_Flagger_v1.2	ont_r10	40	0.3	1000	ALL	1398	2266	1646	758	38.16	68.47	343	167	67.12	527	493	51.62	776	98	88.69
3.32	HMM_Flagger_v1.2_conservative	ont_r10	40	0.3	1000	ALL	1607	529	1322	1082	75.23	54.99	339	171	66.34	236	784	23.11	747	127	85.37
3.32	Flagger_v0.4_non_HMM	ont_r10	40	0.4	1000	ALL	2293	3868	1484	920	37.22	61.73	386	124	75.54	461	559	45.15	637	237	72.8
3.32	HMM_Flagger_v1.2	ont_r10	40	0.4	1000	ALL	1236	2428	1622	782	33.73	67.47	335	175	65.56	516	504	50.54	771	103	88.11
3.32	HMM_Flagger_v1.2_conservative	ont_r10	40	0.4	1000	ALL	1576	560	1238	1166	73.78	51.5	329	181	64.38	170	850	16.65	739	135	84.46
3.32	Flagger_v0.4_non_HMM	ont_r10	40	0.5	1000	ALL	2155	4006	1433	971	34.98	59.61	378	132	73.97	442	578	43.29	613	261	70.06
3.32	HMM_Flagger_v1.2	ont_r10	40	0.5	1000	ALL	1098	2566	1603	801	29.97	66.68	327	183	63.99	513	507	50.24	763	111	87.2
3.32	HMM_Flagger_v1.2_conservative	ont_r10	40	0.5	1000	ALL	1544	592	1216	1188	72.28	50.58	323	187	63.21	166	854	16.26	727	147	83.09
3.32	Flagger_v0.4_non_HMM	ont_r10	40	0.6	1000	ALL	1987	4174	1386	1018	32.25	57.65	374	136	73.19	423	597	41.43	589	285	67.31
3.32	HMM_Flagger_v1.2	ont_r10	40	0.6	1000	ALL	996	2668	1578	826	27.18	65.64	320	190	62.62	501	519	49.07	757	117	86.51
3.32	HMM_Flagger_v1.2_conservative	ont_r10	40	0.6	1000	ALL	1506	630	1147	1257	70.51	47.71	317	193	62.04	114	906	11.17	716	158	81.83
3.32	Flagger_v0.4_non_HMM	ont_r10	40	0.7	1000	ALL	1815	4346	1325	1079	29.46	55.12	368	142	72.02	402	618	39.37	555	319	63.43
3.32	HMM_Flagger_v1.2	ont_r10	40	0.7	1000	ALL	905	2759	1564	840	24.7	65.06	316	194	61.84	495	525	48.48	753	121	86.06
3.32	HMM_Flagger_v1.2_conservative	ont_r10	40	0.7	1000	ALL	1441	695	1132	1272	67.46	47.09	314	196	61.45	110	910	10.77	708	166	80.91
3.32	Flagger_v0.4_non_HMM	ont_r10	40	0.8	1000	ALL	1643	4518	1259	1145	26.67	52.37	360	150	70.45	380	640	37.22	519	355	59.31
3.32	HMM_Flagger_v1.2	ont_r10	40	0.8	1000	ALL	789	2875	1521	883	21.53	63.27	303	207	59.3	483	537	47.31	735	139	84
3.32	HMM_Flagger_v1.2_conservative	ont_r10	40	0.8	1000	ALL	1309	827	1063	1341	61.28	44.22	303	207	59.3	68	952	6.66	692	182	79.09
0.87	Flagger_v0.4_non_HMM	ont_r10	40	0.2	1000	ALL	652	1710	409	210	27.6	66.07	107	23	81.68	128	132	49.04	174	55	75.65
0.87	HMM_Flagger_v1.2	ont_r10	40	0.2	1000	ALL	423	1802	440	179	19.01	71.08	101	29	77.1	132	128	50.57	207	22	90
0.87	HMM_Flagger_v1.2_conservative	ont_r10	40	0.2	1000	ALL	451	418	368	251	51.9	59.45	101	29	77.1	69	191	26.44	198	31	86.09
0.87	Flagger_v0.4_non_HMM	ont_r10	40	0.3	1000	ALL	631	1731	395	224	26.71	63.81	107	23	81.68	122	138	46.74	166	63	72.17
0.87	HMM_Flagger_v1.2	ont_r10	40	0.3	1000	ALL	387	1838	439	180	17.39	70.92	101	29	77.1	131	129	50.19	207	22	90
0.87	HMM_Flagger_v1.2_conservative	ont_r10	40	0.3	1000	ALL	449	420	361	258	51.67	58.32	101	29	77.1	62	198	23.75	198	31	86.09
0.87	Flagger_v0.4_non_HMM	ont_r10	40	0.4	1000	ALL	601	1761	386	233	25.44	62.36	106	24	80.92	120	140	45.98	160	69	69.57
0.87	HMM_Flagger_v1.2	ont_r10	40	0.4	1000	ALL	347	1878	436	183	15.6	70.44	101	29	77.1	131	129	50.19	204	25	88.7
0.87	HMM_Flagger_v1.2_conservative	ont_r10	40	0.4	1000	ALL	444	425	345	274	51.09	55.74	101	29	77.1	49	211	18.77	195	34	84.78
0.87	Flagger_v0.4_non_HMM	ont_r10	40	0.5	1000	ALL	558	1804	377	242	23.62	60.9	106	24	80.92	114	146	43.68	157	72	68.26
0.87	HMM_Flagger_v1.2	ont_r10	40	0.5	1000	ALL	311	1914	431	188	13.98	69.63	99	31	75.57	130	130	49.81	202	27	87.83
0.87	HMM_Flagger_v1.2_conservative	ont_r10	40	0.5	1000	ALL	437	432	334	285	50.29	53.96	98	32	74.81	44	216	16.86	192	37	83.48
0.87	Flagger_v0.4_non_HMM	ont_r10	40	0.6	1000	ALL	522	1840	368	251	22.1	59.45	106	24	80.92	109	151	41.76	153	76	66.52
0.87	HMM_Flagger_v1.2	ont_r10	40	0.6	1000	ALL	284	1941	422	197	12.76	68.17	98	32	74.81	123	137	47.13	201	28	87.39
0.87	HMM_Flagger_v1.2_conservative	ont_r10	40	0.6	1000	ALL	431	438	314	305	49.6	50.73	97	33	74.05	26	234	9.96	191	38	83.04
0.87	Flagger_v0.4_non_HMM	ont_r10	40	0.7	1000	ALL	479	1883	356	263	20.28	57.51	105	25	80.15	104	156	39.85	147	82	63.91
0.87	HMM_Flagger_v1.2	ont_r10	40	0.7	1000	ALL	253	1972	411	208	11.37	66.4	97	33	74.05	118	142	45.21	196	33	85.22
0.87	HMM_Flagger_v1.2_conservative	ont_r10	40	0.7	1000	ALL	415	454	306	313	47.76	49.43	97	33	74.05	23	237	8.81	186	43	80.87
0.87	Flagger_v0.4_non_HMM	ont_r10	40	0.8	1000	ALL	436	1926	334	285	18.46	53.96	103	27	78.63	96	164	36.78	135	94	58.7
0.87	HMM_Flagger_v1.2	ont_r10	40	0.8	1000	ALL	207	2018	405	214	9.3	65.43	96	34	73.28	115	145	44.06	194	35	84.35
0.87	HMM_Flagger_v1.2_conservative	ont_r10	40	0.8	1000	ALL	363	506	293	326	41.77	47.33	96	34	73.28	13	247	4.98	184	45	80

## Sheet: 8. min overlap sweep R10 20x (o
misassembly_rate	tool	platform	coverage	min_overlap_ratio	min_prediction_block_len	truth_block_len	TP_PREDICTION	FP_PREDICTION	TP_TRUTH	FN_TRUTH	precision	recall	TP_TRUTH_ERR	FN_TRUTH_ERR	recall_ERR	TP_TRUTH_DUP	FN_TRUTH_DUP	recall_DUP	TP_TRUTH_COL	FN_TRUTH_COL	recall_COL
3.32	Flagger_v0.4_non_HMM	ont_r10	20	0.2	1000	ALL	2427	14099	1597	807	14.69	66.43	423	87	82.78	584	436	57.2	590	284	67.43
3.32	HMM_Flagger_v1.2	ont_r10	20	0.2	1000	ALL	1525	3976	1686	718	27.72	70.13	388	122	75.93	562	458	55.04	736	138	84.11
3.32	HMM_Flagger_v1.2_conservative	ont_r10	20	0.2	1000	ALL	1715	1009	1528	876	62.96	63.56	387	123	75.73	427	593	41.82	714	160	81.6
3.32	Flagger_v0.4_non_HMM	ont_r10	20	0.3	1000	ALL	2334	14192	1541	863	14.12	64.1	418	92	81.8	568	452	55.63	555	319	63.43
3.32	HMM_Flagger_v1.2	ont_r10	20	0.3	1000	ALL	1366	4135	1657	747	24.83	68.93	384	126	75.15	549	471	53.77	724	150	82.74
3.32	HMM_Flagger_v1.2_conservative	ont_r10	20	0.3	1000	ALL	1687	1037	1476	928	61.93	61.4	384	126	75.15	391	629	38.3	701	173	80.11
3.32	Flagger_v0.4_non_HMM	ont_r10	20	0.4	1000	ALL	2206	14320	1491	913	13.35	62.02	414	96	81.02	559	461	54.75	518	356	59.2
3.32	HMM_Flagger_v1.2	ont_r10	20	0.4	1000	ALL	1202	4299	1638	766	21.85	68.14	381	129	74.56	538	482	52.69	719	155	82.17
3.32	HMM_Flagger_v1.2_conservative	ont_r10	20	0.4	1000	ALL	1622	1102	1396	1008	59.54	58.07	379	131	74.17	325	695	31.83	692	182	79.09
3.32	Flagger_v0.4_non_HMM	ont_r10	20	0.5	1000	ALL	2069	14457	1435	969	12.52	59.69	408	102	79.84	538	482	52.69	489	385	55.89
3.32	HMM_Flagger_v1.2	ont_r10	20	0.5	1000	ALL	1052	4449	1622	782	19.12	67.47	377	133	73.78	533	487	52.2	712	162	81.37
3.32	HMM_Flagger_v1.2_conservative	ont_r10	20	0.5	1000	ALL	1521	1203	1365	1039	55.84	56.78	375	135	73.39	307	713	30.07	683	191	78.06
3.32	Flagger_v0.4_non_HMM	ont_r10	20	0.6	1000	ALL	1905	14621	1385	1019	11.53	57.61	401	109	78.47	520	500	50.93	464	410	53.03
3.32	HMM_Flagger_v1.2	ont_r10	20	0.6	1000	ALL	930	4571	1593	811	16.91	66.26	370	140	72.41	524	496	51.32	699	175	79.89
3.32	HMM_Flagger_v1.2_conservative	ont_r10	20	0.6	1000	ALL	1403	1321	1287	1117	51.51	53.54	369	141	72.21	251	769	24.58	667	207	76.23
3.32	Flagger_v0.4_non_HMM	ont_r10	20	0.7	1000	ALL	1772	14754	1306	1098	10.72	54.33	394	116	77.1	501	519	49.07	411	463	46.97
3.32	HMM_Flagger_v1.2	ont_r10	20	0.7	1000	ALL	798	4703	1569	835	14.51	65.27	367	143	71.82	519	501	50.83	683	191	78.06
3.32	HMM_Flagger_v1.2_conservative	ont_r10	20	0.7	1000	ALL	1260	1464	1250	1154	46.26	52	366	144	71.62	235	785	23.02	649	225	74.17
3.32	Flagger_v0.4_non_HMM	ont_r10	20	0.8	1000	ALL	1627	14899	1241	1163	9.85	51.62	389	121	76.13	479	541	46.91	373	501	42.63
3.32	HMM_Flagger_v1.2	ont_r10	20	0.8	1000	ALL	679	4822	1525	879	12.34	63.44	363	147	71.04	500	520	48.97	662	212	75.66
3.32	HMM_Flagger_v1.2_conservative	ont_r10	20	0.8	1000	ALL	1099	1625	1201	1203	40.35	49.96	362	148	70.84	209	811	20.47	630	244	72
0.87	Flagger_v0.4_non_HMM	ont_r10	20	0.2	1000	ALL	633	11684	409	210	5.14	66.07	114	16	87.02	148	112	56.7	147	82	63.91
0.87	HMM_Flagger_v1.2	ont_r10	20	0.2	1000	ALL	422	3741	445	174	10.14	71.89	108	22	82.44	144	116	55.17	193	36	83.91
0.87	HMM_Flagger_v1.2_conservative	ont_r10	20	0.2	1000	ALL	428	800	400	219	34.85	64.62	108	22	82.44	106	154	40.61	186	43	80.87
0.87	Flagger_v0.4_non_HMM	ont_r10	20	0.3	1000	ALL	613	11704	391	228	4.98	63.17	114	16	87.02	143	117	54.79	134	95	58.26
0.87	HMM_Flagger_v1.2	ont_r10	20	0.3	1000	ALL	379	3784	437	182	9.1	70.6	108	22	82.44	139	121	53.26	190	39	82.61
0.87	HMM_Flagger_v1.2_conservative	ont_r10	20	0.3	1000	ALL	419	809	392	227	34.12	63.33	108	22	82.44	100	160	38.31	184	45	80
0.87	Flagger_v0.4_non_HMM	ont_r10	20	0.4	1000	ALL	577	11740	384	235	4.68	62.04	112	18	85.5	142	118	54.41	130	99	56.52
0.87	HMM_Flagger_v1.2	ont_r10	20	0.4	1000	ALL	331	3832	429	190	7.95	69.31	107	23	81.68	136	124	52.11	186	43	80.87
0.87	HMM_Flagger_v1.2_conservative	ont_r10	20	0.4	1000	ALL	406	822	362	257	33.06	58.48	107	23	81.68	75	185	28.74	180	49	78.26
0.87	Flagger_v0.4_non_HMM	ont_r10	20	0.5	1000	ALL	526	11791	373	246	4.27	60.26	112	18	85.5	138	122	52.87	123	106	53.48
0.87	HMM_Flagger_v1.2	ont_r10	20	0.5	1000	ALL	281	3882	424	195	6.75	68.5	107	23	81.68	133	127	50.96	184	45	80
0.87	HMM_Flagger_v1.2_conservative	ont_r10	20	0.5	1000	ALL	378	850	354	265	30.78	57.19	107	23	81.68	71	189	27.2	176	53	76.52
0.87	Flagger_v0.4_non_HMM	ont_r10	20	0.6	1000	ALL	481	11836	362	257	3.91	58.48	110	20	83.97	132	128	50.57	120	109	52.17
0.87	HMM_Flagger_v1.2	ont_r10	20	0.6	1000	ALL	246	3917	413	206	5.91	66.72	106	24	80.92	129	131	49.43	178	51	77.39
0.87	HMM_Flagger_v1.2_conservative	ont_r10	20	0.6	1000	ALL	349	879	344	275	28.42	55.57	106	24	80.92	67	193	25.67	171	58	74.35
0.87	Flagger_v0.4_non_HMM	ont_r10	20	0.7	1000	ALL	443	11874	347	272	3.6	56.06	110	20	83.97	126	134	48.28	111	118	48.26
0.87	HMM_Flagger_v1.2	ont_r10	20	0.7	1000	ALL	210	3953	408	211	5.04	65.91	104	26	79.39	129	131	49.43	175	54	76.09
0.87	HMM_Flagger_v1.2_conservative	ont_r10	20	0.7	1000	ALL	319	909	336	283	25.98	54.28	104	26	79.39	65	195	24.9	167	62	72.61
0.87	Flagger_v0.4_non_HMM	ont_r10	20	0.8	1000	ALL	408	11909	327	292	3.31	52.83	110	20	83.97	123	137	47.13	94	135	40.87
0.87	HMM_Flagger_v1.2	ont_r10	20	0.8	1000	ALL	173	3990	396	223	4.16	63.97	103	27	78.63	122	138	46.74	171	58	74.35
0.87	HMM_Flagger_v1.2_conservative	ont_r10	20	0.8	1000	ALL	251	977	323	296	20.44	52.18	103	27	78.63	55	205	21.07	165	64	71.74

## Sheet: 9. min overlap sweep R9 40x (ov
misassembly_rate	tool	platform	coverage	min_overlap_ratio	min_prediction_block_len	truth_block_len	TP_PREDICTION	FP_PREDICTION	TP_TRUTH	FN_TRUTH	precision	recall	TP_TRUTH_ERR	FN_TRUTH_ERR	recall_ERR	TP_TRUTH_DUP	FN_TRUTH_DUP	recall_DUP	TP_TRUTH_COL	FN_TRUTH_COL	recall_COL
3.32	Flagger_v0.4_non_HMM	ont_r9	40	0.2	1000	ALL	2692	3673	1674	730	42.29	69.63	437	73	85.52	516	504	50.54	721	153	82.4
3.32	HMM_Flagger_v1.2	ont_r9	40	0.2	1000	ALL	1629	877	1743	661	65	72.5	409	101	80.04	556	464	54.46	778	96	88.91
3.32	HMM_Flagger_v1.2_conservative	ont_r9	40	0.2	1000	ALL	1558	255	1421	983	85.93	59.11	406	104	79.45	258	762	25.27	757	117	86.51
3.32	Flagger_v0.4_non_HMM	ont_r9	40	0.3	1000	ALL	2646	3719	1616	788	41.57	67.22	435	75	85.13	484	536	47.4	697	177	79.66
3.32	HMM_Flagger_v1.2	ont_r9	40	0.3	1000	ALL	1535	971	1733	671	61.25	72.09	407	103	79.65	551	469	53.97	775	99	88.57
3.32	HMM_Flagger_v1.2_conservative	ont_r9	40	0.3	1000	ALL	1550	263	1407	997	85.49	58.53	403	107	78.86	250	770	24.49	754	120	86.17
3.32	Flagger_v0.4_non_HMM	ont_r9	40	0.4	1000	ALL	2544	3821	1566	838	39.97	65.14	431	79	84.34	464	556	45.45	671	203	76.69
3.32	HMM_Flagger_v1.2	ont_r9	40	0.4	1000	ALL	1402	1104	1708	696	55.95	71.05	402	108	78.67	536	484	52.5	770	104	88
3.32	HMM_Flagger_v1.2_conservative	ont_r9	40	0.4	1000	ALL	1539	274	1330	1074	84.89	55.32	401	109	78.47	182	838	17.83	747	127	85.37
3.32	Flagger_v0.4_non_HMM	ont_r9	40	0.5	1000	ALL	2410	3955	1505	899	37.86	62.6	427	83	83.56	437	583	42.8	641	233	73.26
3.32	HMM_Flagger_v1.2	ont_r9	40	0.5	1000	ALL	1177	1329	1689	715	46.97	70.26	402	108	78.67	526	494	51.52	761	113	86.97
3.32	HMM_Flagger_v1.2_conservative	ont_r9	40	0.5	1000	ALL	1501	312	1311	1093	82.79	54.53	401	109	78.47	171	849	16.75	739	135	84.46
3.32	Flagger_v0.4_non_HMM	ont_r9	40	0.6	1000	ALL	2209	4156	1446	958	34.71	60.15	421	89	82.39	418	602	40.94	607	267	69.37
3.32	HMM_Flagger_v1.2	ont_r9	40	0.6	1000	ALL	1101	1405	1660	744	43.93	69.05	392	118	76.71	517	503	50.64	751	123	85.83
3.32	HMM_Flagger_v1.2_conservative	ont_r9	40	0.6	1000	ALL	1467	346	1217	1187	80.92	50.62	391	119	76.52	99	921	9.7	727	147	83.09
3.32	Flagger_v0.4_non_HMM	ont_r9	40	0.7	1000	ALL	1996	4369	1379	1025	31.36	57.36	418	92	81.8	392	628	38.39	569	305	65.03
3.32	HMM_Flagger_v1.2	ont_r9	40	0.7	1000	ALL	967	1539	1643	761	38.59	68.34	389	121	76.13	512	508	50.15	742	132	84.8
3.32	HMM_Flagger_v1.2_conservative	ont_r9	40	0.7	1000	ALL	1400	413	1198	1206	77.22	49.83	388	122	75.93	94	926	9.21	716	158	81.83
3.32	Flagger_v0.4_non_HMM	ont_r9	40	0.8	1000	ALL	1774	4591	1288	1116	27.87	53.58	410	100	80.23	363	657	35.55	515	359	58.86
3.32	HMM_Flagger_v1.2	ont_r9	40	0.8	1000	ALL	835	1671	1576	828	33.32	65.56	350	160	68.49	501	519	49.07	725	149	82.86
3.32	HMM_Flagger_v1.2_conservative	ont_r9	40	0.8	1000	ALL	1290	523	1111	1293	71.15	46.21	340	170	66.54	81	939	7.93	690	184	78.86
0.87	Flagger_v0.4_non_HMM	ont_r9	40	0.2	1000	ALL	699	1818	429	190	27.77	69.31	116	14	88.55	128	132	49.04	185	44	80.43
0.87	HMM_Flagger_v1.2	ont_r9	40	0.2	1000	ALL	445	663	454	165	40.16	73.34	108	22	82.44	146	114	55.94	200	29	86.96
0.87	HMM_Flagger_v1.2_conservative	ont_r9	40	0.2	1000	ALL	422	171	370	249	71.16	59.77	108	22	82.44	68	192	26.05	194	35	84.35
0.87	Flagger_v0.4_non_HMM	ont_r9	40	0.3	1000	ALL	690	1827	417	202	27.41	67.37	116	14	88.55	122	138	46.74	179	50	77.83
0.87	HMM_Flagger_v1.2	ont_r9	40	0.3	1000	ALL	415	693	451	168	37.45	72.86	108	22	82.44	146	114	55.94	197	32	85.65
0.87	HMM_Flagger_v1.2_conservative	ont_r9	40	0.3	1000	ALL	421	172	368	251	70.99	59.45	108	22	82.44	68	192	26.05	192	37	83.48
0.87	Flagger_v0.4_non_HMM	ont_r9	40	0.4	1000	ALL	664	1853	404	215	26.38	65.27	114	16	87.02	116	144	44.44	174	55	75.65
0.87	HMM_Flagger_v1.2	ont_r9	40	0.4	1000	ALL	375	733	450	169	33.84	72.7	108	22	82.44	145	115	55.56	197	32	85.65
0.87	HMM_Flagger_v1.2_conservative	ont_r9	40	0.4	1000	ALL	421	172	359	260	70.99	58	108	22	82.44	59	201	22.61	192	37	83.48
0.87	Flagger_v0.4_non_HMM	ont_r9	40	0.5	1000	ALL	619	1898	388	231	24.59	62.68	114	16	87.02	110	150	42.15	164	65	71.3
0.87	HMM_Flagger_v1.2	ont_r9	40	0.5	1000	ALL	320	788	443	176	28.88	71.57	108	22	82.44	141	119	54.02	194	35	84.35
0.87	HMM_Flagger_v1.2_conservative	ont_r9	40	0.5	1000	ALL	416	177	348	271	70.15	56.22	108	22	82.44	52	208	19.92	188	41	81.74
0.87	Flagger_v0.4_non_HMM	ont_r9	40	0.6	1000	ALL	587	1930	363	256	23.32	58.64	113	17	86.26	101	159	38.7	149	80	64.78
0.87	HMM_Flagger_v1.2	ont_r9	40	0.6	1000	ALL	299	809	435	184	26.99	70.27	108	22	82.44	137	123	52.49	190	39	82.61
0.87	HMM_Flagger_v1.2_conservative	ont_r9	40	0.6	1000	ALL	409	184	327	292	68.97	52.83	108	22	82.44	35	225	13.41	184	45	80
0.87	Flagger_v0.4_non_HMM	ont_r9	40	0.7	1000	ALL	527	1990	345	274	20.94	55.74	112	18	85.5	97	163	37.16	136	93	59.13
0.87	HMM_Flagger_v1.2	ont_r9	40	0.7	1000	ALL	255	853	432	187	23.01	69.79	108	22	82.44	136	124	52.11	188	41	81.74
0.87	HMM_Flagger_v1.2_conservative	ont_r9	40	0.7	1000	ALL	377	216	323	296	63.58	52.18	108	22	82.44	33	227	12.64	182	47	79.13
0.87	Flagger_v0.4_non_HMM	ont_r9	40	0.8	1000	ALL	463	2054	326	293	18.39	52.67	112	18	85.5	91	169	34.87	123	106	53.48
0.87	HMM_Flagger_v1.2	ont_r9	40	0.8	1000	ALL	224	884	423	196	20.22	68.34	106	24	80.92	131	129	50.19	186	43	80.87
0.87	HMM_Flagger_v1.2_conservative	ont_r9	40	0.8	1000	ALL	352	241	304	315	59.36	49.11	103	27	78.63	23	237	8.81	178	51	77.39

## Sheet: 10. min overlap sweep R9 20x (o
misassembly_rate	tool	platform	coverage	min_overlap_ratio	min_prediction_block_len	truth_block_len	TP_PREDICTION	FP_PREDICTION	TP_TRUTH	FN_TRUTH	precision	recall	TP_TRUTH_ERR	FN_TRUTH_ERR	recall_ERR	TP_TRUTH_DUP	FN_TRUTH_DUP	recall_DUP	TP_TRUTH_COL	FN_TRUTH_COL	recall_COL
3.32	Flagger_v0.4_non_HMM	ont_r9	20	0.2	1000	ALL	2677	18774	1642	762	12.48	68.3	467	43	91.39	597	423	58.47	578	296	66.06
3.32	HMM_Flagger_v1.2	ont_r9	20	0.2	1000	ALL	1528	1499	1671	733	50.48	69.51	427	83	83.56	562	458	55.04	682	192	77.94
3.32	HMM_Flagger_v1.2_conservative	ont_r9	20	0.2	1000	ALL	1567	402	1443	961	79.58	60.02	425	85	83.17	356	664	34.87	662	212	75.66
3.32	Flagger_v0.4_non_HMM	ont_r9	20	0.3	1000	ALL	2622	18829	1583	821	12.22	65.85	460	50	90.02	576	444	56.42	547	327	62.51
3.32	HMM_Flagger_v1.2	ont_r9	20	0.3	1000	ALL	1437	1590	1652	752	47.47	68.72	426	84	83.37	550	470	53.87	676	198	77.26
3.32	HMM_Flagger_v1.2_conservative	ont_r9	20	0.3	1000	ALL	1559	410	1427	977	79.18	59.36	424	86	82.97	347	673	33.99	656	218	74.97
3.32	Flagger_v0.4_non_HMM	ont_r9	20	0.4	1000	ALL	2485	18966	1525	879	11.58	63.44	453	57	88.65	557	463	54.55	515	359	58.86
3.32	HMM_Flagger_v1.2	ont_r9	20	0.4	1000	ALL	1309	1718	1623	781	43.24	67.51	423	87	82.78	533	487	52.2	667	207	76.23
3.32	HMM_Flagger_v1.2_conservative	ont_r9	20	0.4	1000	ALL	1532	437	1348	1056	77.81	56.07	422	88	82.58	280	740	27.42	646	228	73.83
3.32	Flagger_v0.4_non_HMM	ont_r9	20	0.5	1000	ALL	2323	19128	1472	932	10.83	61.23	449	61	87.87	539	481	52.79	484	390	55.31
3.32	HMM_Flagger_v1.2	ont_r9	20	0.5	1000	ALL	1079	1948	1603	801	35.65	66.68	420	90	82.19	527	493	51.62	656	218	74.97
3.32	HMM_Flagger_v1.2_conservative	ont_r9	20	0.5	1000	ALL	1411	558	1323	1081	71.66	55.03	420	90	82.19	269	751	26.35	634	240	72.46
3.32	Flagger_v0.4_non_HMM	ont_r9	20	0.6	1000	ALL	2142	19309	1408	996	9.99	58.57	445	65	87.08	516	504	50.54	447	427	51.09
3.32	HMM_Flagger_v1.2	ont_r9	20	0.6	1000	ALL	985	2042	1578	826	32.54	65.64	416	94	81.41	519	501	50.83	643	231	73.49
3.32	HMM_Flagger_v1.2_conservative	ont_r9	20	0.6	1000	ALL	1336	633	1234	1170	67.85	51.33	416	94	81.41	198	822	19.39	620	254	70.86
3.32	Flagger_v0.4_non_HMM	ont_r9	20	0.7	1000	ALL	1952	19499	1327	1077	9.1	55.2	438	72	85.71	497	523	48.68	392	482	44.8
3.32	HMM_Flagger_v1.2	ont_r9	20	0.7	1000	ALL	828	2199	1555	849	27.35	64.68	413	97	80.82	517	503	50.64	625	249	71.43
3.32	HMM_Flagger_v1.2_conservative	ont_r9	20	0.7	1000	ALL	1173	796	1208	1196	59.57	50.25	413	97	80.82	193	827	18.9	602	272	68.8
3.32	Flagger_v0.4_non_HMM	ont_r9	20	0.8	1000	ALL	1821	19630	1243	1161	8.49	51.71	431	79	84.34	472	548	46.23	340	534	38.86
3.32	HMM_Flagger_v1.2	ont_r9	20	0.8	1000	ALL	710	2317	1506	898	23.46	62.65	404	106	79.06	503	517	49.27	599	275	68.46
3.32	HMM_Flagger_v1.2_conservative	ont_r9	20	0.8	1000	ALL	1041	928	1152	1252	52.87	47.92	404	106	79.06	172	848	16.85	576	298	65.83
0.87	Flagger_v0.4_non_HMM	ont_r9	20	0.2	1000	ALL	678	16152	415	204	4.03	67.04	118	12	90.08	150	110	57.47	147	82	63.91
0.87	HMM_Flagger_v1.2	ont_r9	20	0.2	1000	ALL	419	1225	434	185	25.49	70.11	110	20	83.97	144	116	55.17	180	49	78.26
0.87	HMM_Flagger_v1.2_conservative	ont_r9	20	0.2	1000	ALL	393	239	384	235	62.18	62.04	110	20	83.97	98	162	37.55	176	53	76.52
0.87	Flagger_v0.4_non_HMM	ont_r9	20	0.3	1000	ALL	657	16173	396	223	3.9	63.97	118	12	90.08	144	116	55.17	134	95	58.26
0.87	HMM_Flagger_v1.2	ont_r9	20	0.3	1000	ALL	390	1254	431	188	23.72	69.63	110	20	83.97	143	117	54.79	178	51	77.39
0.87	HMM_Flagger_v1.2_conservative	ont_r9	20	0.3	1000	ALL	391	241	379	240	61.87	61.23	110	20	83.97	96	164	36.78	173	56	75.22
0.87	Flagger_v0.4_non_HMM	ont_r9	20	0.4	1000	ALL	628	16202	373	246	3.73	60.26	117	13	89.31	136	124	52.11	120	109	52.17
0.87	HMM_Flagger_v1.2	ont_r9	20	0.4	1000	ALL	355	1289	426	193	21.59	68.82	110	20	83.97	141	119	54.02	175	54	76.09
0.87	HMM_Flagger_v1.2_conservative	ont_r9	20	0.4	1000	ALL	387	245	359	260	61.23	58	110	20	83.97	79	181	30.27	170	59	73.91
0.87	Flagger_v0.4_non_HMM	ont_r9	20	0.5	1000	ALL	595	16235	358	261	3.54	57.84	117	13	89.31	130	130	49.81	111	118	48.26
0.87	HMM_Flagger_v1.2	ont_r9	20	0.5	1000	ALL	294	1350	418	201	17.88	67.53	109	21	83.21	139	121	53.26	170	59	73.91
0.87	HMM_Flagger_v1.2_conservative	ont_r9	20	0.5	1000	ALL	349	283	346	273	55.22	55.9	109	21	83.21	73	187	27.97	164	65	71.3
0.87	Flagger_v0.4_non_HMM	ont_r9	20	0.6	1000	ALL	539	16291	342	277	3.2	55.25	117	13	89.31	127	133	48.66	98	131	42.61
0.87	HMM_Flagger_v1.2	ont_r9	20	0.6	1000	ALL	266	1378	411	208	16.18	66.4	109	21	83.21	133	127	50.96	169	60	73.48
0.87	HMM_Flagger_v1.2_conservative	ont_r9	20	0.6	1000	ALL	329	303	337	282	52.06	54.44	109	21	83.21	65	195	24.9	163	66	70.87
0.87	Flagger_v0.4_non_HMM	ont_r9	20	0.7	1000	ALL	496	16334	326	293	2.95	52.67	117	13	89.31	121	139	46.36	88	141	38.26
0.87	HMM_Flagger_v1.2	ont_r9	20	0.7	1000	ALL	227	1417	404	215	13.81	65.27	109	21	83.21	132	128	50.57	163	66	70.87
0.87	HMM_Flagger_v1.2_conservative	ont_r9	20	0.7	1000	ALL	295	337	327	292	46.68	52.83	109	21	83.21	61	199	23.37	157	72	68.26
0.87	Flagger_v0.4_non_HMM	ont_r9	20	0.8	1000	ALL	456	16374	308	311	2.71	49.76	115	15	87.79	116	144	44.44	77	152	33.48
0.87	HMM_Flagger_v1.2	ont_r9	20	0.8	1000	ALL	185	1459	390	229	11.25	63	108	22	82.44	124	136	47.51	158	71	68.7
0.87	HMM_Flagger_v1.2_conservative	ont_r9	20	0.8	1000	ALL	248	384	314	305	39.24	50.73	108	22	82.44	54	206	20.69	152	77	66.09

[truncated: 9 more sheets: 11. truth length sweep HiFi 40x, 12. truth length sweep HiFi 20x, 13. truth length sweep R10 40x , 14. truth length sweep R10 20x , 15. truth length sweep R9 40x (, 16. truth length sweep R9 20x (, 17. coverage header description, 18. coverage  columns for cov, 19. coverage columns descriptio]
